# Supplementary material for: Fabrication of Color Glass by Pearlescent Pigments and Dissolved EVA Film
Source: Materials (Basel). 2022 Aug 13;15(16):5570. doi: 10.3390/ma15165570 (PMC9416251; doi:10.3390/ma15165570)
Supplement: Supplementary file 1 [file materials-15-05570-s001.zip]

Archive with 1 entries (1 files):
- materials-1836944-supplementary.pdf
